# Supplementary material for: HL-IR mediates cinnamaldehyde repellency behavior in parthenogenetic Haemaphysalis longicornis
Source: PLoS Negl Trop Dis. 2025 Mar 17;19(3):e0012877. doi: 10.1371/journal.pntd.0012877 (PMC11913321; doi:10.1371/journal.pntd.0012877)
Supplement: S1 Table — (XLSX) [file pntd.0012877.s001.xlsx]

## Sheet: Sheet1
Primers for RT-qPCR
HL-IR-qPCR-F	5’-TAGCCAAGCTACCGGACATC-3’
HL-IR-qPCR-R	5’-TCGTGAAGTCCACCACTTCC-3’
ELFIA-F	5’-CGTCTACAAGATTGGTGGCATT-3’
ELFIA-R	5’-CTCAGTGGTCAGGTTGGCAG-3’
Primers for Clone
HL-IR-F	5’-ATGGCGTTCAGCTCCG-3’
HL-IR-R	5’-TCAGGAGAAGCTGTCCTTGGA-3’
Primers for eukaryotic expression vector construction
HL-IR-EGFP-N1-F	5’-GAACCGTCAGATCCGCTAGCATGGCGTTCAGCTCCGC-3’
HL-IR-EGFP-N1-R	5’-ATTCGAAGCTTGAGCTCGAGGGAGAAGCTGTCCTTGGAGACG-3’
Primers for RNAi
HL-IR-RNAi-F1	5’-TAATACGACTCACTATAGGATCGCGTGAACACCATG-3’
HL-IIR-RNAi-R1	5’-AACGCCCTCCTCCAGAA-3’
HL-IIR- RNAi-F2	5’-ATCGCGTGAACACCATG -3’
HL-IIR- RNAi-R2	5’-TAATACGACTCACTATAGGAACGCCCTCCTCCAGAA -3’
Lusiferase-RNAi-F1	5’-GGATCCTAATACGACTCACTATAGGGCTTCCATCTTCCAGGGATACG-3’
Lusiferase-RNAi-R1	5’-CGTCCACAAACACAACTCCTCC-3’
Lusiferase-RNAi-F2	5’- GCTTCCATCTTCCAGGGATACG-3’
Lusiferase-RNAi-R2	5’-GGATCCTAATACGACTCACTATAGGCGTCCACAAACACAACTCCTCC-3’
Primers for prokaryotic expression vector construction
HL-IR-pET30a-F	5’-GCTGATATCGGATCCATACAGCTTGTTTTCAGTGTGAGC-3’
HL-IR-pET30a-R	5’-GTGGTGGTGCTCGAGGCAGCTCACCCTCTCCCC-3’
HL-IR-218M-pET30a-F	5’-GAAGAACACTTCTATCGTAACCTGACTACTAAAGTGGC-3’
HL-IR-218M-pET30a-R	5’-CGATAGAAgTgTTCTTCTTTGTCACCTTTTTTAATATAACG-3’
HL-IR-219M-pET30a-F	5’-ACtgcTATCGTAACCTGACTACTAAAGTGGCT-3’
HL-IR-219M-pET30a-R	5’-CAGGTTACGATAgcaGTTTTCTTCTTTGTCACCTTTTTTAATAT-3’
HL-IR-218219M-pET30a-F	5’-acctgcTATCGTAACCTGACTACTAAAGTGGCT-3’
HL-IR-218219M-pET30a-R	5’-CAGGTTACGATAgcaggtTTCTTCTTTGTCACCTTTTTTAATATAACG-3’
FISH prob Sequence
HL-IR	AATTCTCCTCCTTGTCGCCCTTTTTTAT
	TCTAGCTCGGCGTGGTTTTCCTTTA
	CCAAAACCGTAAGCTTCATGTCCGT
	GCACCAGAGTTGTCACGATCAAAGTT
	CTAGCTCGGCGTGGTTTTCCTTTAA
Lusiferase	TCATAGGTCCTCTGACACATAATTCGC
	GAGAATCTGACGCAGGCAGTTCTATG
	ATCCACATATCAAATATCCGAGTGTAGTAA
	TCCTGAAGGGATCGTAAAAACAGCTCT
